# Supplementary material for: Convergence in Symbiont‐Induced Plant‐Mediated Responses to Herbivory: Cascading Effects for Foraging Parasitoids
Source: Ecol Lett. 2025 Aug 1;28(8):e70183. doi: 10.1111/ele.70183 (PMC12315632; doi:10.1111/ele.70183)
Supplement: Supplementary file 2 — Table S1. [file ELE-28-0-s002.xlsx]

## Sheet: S1A. Cotesia glomerata 
Table S1 A. List of proteins significantly different in terms of abundance in Pieris brassicae treated with Cotesia glomerata samples (CGBV and PBCG) compared to control (PBS) - see Supporting Information for a detailed legend
Protein ID (Accession #)	Description	Species	Peptides	Unique peptides	Sequence coverage [%]	Mol. weight [kDa]	iBAQ peptides	iBAQ	-Log Student's T-test p-value LFQ CgBV+V_LFQ PBS	Student's T-test Difference LFQ CgBV+V_LFQ PBS	-Log Student's T-test p-value LFQ Cg_LFQ PBS	Student's T-test Difference LFQ Cg_LFQ PBS
Pieris brassicae proteins
A0A9P0T9E2	peptidoglycan-recognition protein LB-like;WH2 domain-containing protein	Pieris brassicae	2	2	12	22.377	8	119140000	3.48977	5.04566	3.49235	5.15646
XP_045533541.1	beta-glucosidase	Pieris brassicae	3	3	7.5	58.555	26	26533000	3.19891	4.59627	3.31387	4.46791
A0A9P0TTW0	Peptidase S1 domain-containing protein;chymotrypsin-2-like	Pieris brassicae	4	4	28.9	27.621	11	20126000	2.55865	3.65393	0.69425	1.98904
XP_045528590.1	beta glucosidase [Pieris brassicae]	Pieris brassicae	7	7	23.1	57.541	23	8875800	1.90958	2.7599	2.34467	2.56942
A0A9P0XE94	unnamed protein product [Pieris brassicae];Peptidase S1 domain-containing protein	Pieris brassicae	13	1	59.8	30.038	18	8224300	1.75801	2.5072	2.09377	2.83941
A0A9P0TUJ8	Lipocalin/cytosolic fatty-acid binding domain-containing protein	Pieris brassicae	32	1	16.8	386.04	113	42816000	3.3236	2.38476	2.75858	1.96358
A0A9P0TKP1	Peptidase S1 domain-containing protein;collagenase-like [Pieris brassicae]	Pieris brassicae	18	3	65.6	30.961	16	30519000	2.99316	2.38072	4.31945	3.61903
A0A9P0TLS9	probable phosphoserine aminotransferase [Pieris brassicae];Phosphoserine aminotransferase	Pieris brassicae	2	2	9.6	39.903	20	838200	3.27084	2.19395	3.2567	2.83035
A0A9P0TGB4	lipase member H-A-like [Pieris brassicae];Lipase domain-containing protein	Pieris brassicae	9	2	29.5	36.338	15	5474100	0.869678	1.72169	1.97299	3.75184
A0A9P0TSD2	unnamed protein product [Pieris brassicae];unnamed protein product [Pieris brassicae];Defensin;Defensin;unnamed protein product [Pieris brassicae];unnamed protein product [Pieris brassicae];Defensin;Defensin	Pieris brassicae	2	2	32.1	8.499	2	4116700000	1.70477	-1.55484	2.10859	-1.99093
A0A9P0T9C8	esterase FE4-like [Pieris brassicae];unnamed protein product [Pieris brassicae];Carboxylic ester hydrolase	Pieris brassicae	8	8	16.3	65.258	32	4231400	1.31108	-2.01364	2.4774	-2.59988
A0A9P0X6G0	beta-1,3-glucan-binding protein-like [Pieris brassicae]	Pieris brassicae	8	8	20.9	42.301	14	1466800000	3.49455	-2.49639	3.80441	-2.83893
A0A9P0TI99	Peptidase S1 domain-containing protein;trypsin, alkaline B-like [Pieris brassicae]	Pieris brassicae	10	3	67.5	29.809	14	660310000	3.79518	-2.81558	3.70324	-3.16206
A0A9P0TD01	protein D1-like [Pieris brassicae];unnamed protein product [Pieris brassicae];Uncharacterized protein	Pieris brassicae	4	4	27.9	27.8	13	6370600	1.87051	-3.40442	2.44176	-4.553
Brassica oleracea proteins
A0A0D3AQ22	Uncharacterized protein;Uncharacterized protein	Brassica oleracea var. oleracea	7	5	43.2	22.686	8	1224400000	4.25619	8.78322	4.92158	8.18039
A0A0D2ZV02	Peptidase S8/S53 domain-containing protein	Brassica oleracea var. oleracea	4	2	10.8	43.849	14	283710000	3.84275	8.34156	4.18924	8.51455
A0A0D3BMN4	Jacalin-type lectin domain-containing protein	Brassica oleracea var. oleracea	7	5	6.8	101.41	51	92736000	4.44236	7.66814	4.36529	8.00243
A0A0D3B5L9	Peroxidase	Brassica oleracea var. oleracea	8	8	28.1	38.158	16	297450000	2.88453	6.52417	2.91569	6.62822
A0A0D2ZSM3	Uncharacterized protein	Brassica oleracea var. oleracea	4	4	14.7	22.934	11	151220000	3.0206	6.05083	2.93992	5.81005
A0A0D3C5Z7	Extensin domain-containing protein;Extensin domain-containing protein;Extensin domain-containing protein;Extensin domain-containing protein	Brassica oleracea var. oleracea	4	4	3.6	135.6	75	25410000	2.68232	5.88224	2.85459	6.52952
A0A0D3BIZ0	Chlorophyll a-b binding protein, chloroplastic	Brassica oleracea var. oleracea	9	1	62.5	28.296	8	186650000	2.03972	5.76693	2.31964	5.89232
A0A0D3C2I5	Superoxide dismutase [Cu-Zn]	Brassica oleracea var. oleracea	5	5	45.9	21.36	9	180490000	2.02549	5.42635	2.0334	5.47668
A0A0D3C1Q3	NADP-dependent glyceraldehyde-3-phosphate dehydrogenase	Brassica oleracea var. oleracea	18	5	46.4	53.09	25	158340000	2.60561	5.3455	2.53893	5.44739
A0A0D3CL27	MD-2-related lipid-recognition domain-containing protein	Brassica oleracea var. oleracea	3	3	28.4	16.414	5	160230000	3.23013	5.27296	3.12547	5.14063
A0A0D3C6L2	Cytochrome b5 heme-binding domain-containing protein	Brassica oleracea var. oleracea	2	1	29.9	15.129	9	3035400	3.18595	5.19263	5.07169	4.95811
A0A0D3DLJ2	PSI subunit V;PSI subunit V	Brassica oleracea var. oleracea	10	10	33.3	23.231	9	816730000	3.04788	5.191	3.48673	6.03698
A0A0D3C387	glutathione transferase	Brassica oleracea var. oleracea	4	2	35.3	24.228	8	26428000	2.33197	5.1013	2.51071	5.34575
A0A0D3BR09	Neutral ceramidase	Brassica oleracea var. oleracea	8	1	15.7	81.431	33	21830000	2.53801	5.08515	2.56155	5.08814
A0A0D3EDY3	DUF538 domain-containing protein	Brassica oleracea var. oleracea	3	3	24.2	20.525	7	137320000	3.18707	5.05046	2.72077	4.56711
A0A0D3BDG0	Chlorophyll a-b binding protein, chloroplastic	Brassica oleracea var. oleracea	9	2	63.4	28.609	9	93624000	2.21962	4.86324	0.608211	2.37756
A0A0D3BPM1	Cysteine synthase;Cysteine synthase	Brassica oleracea var. oleracea	14	11	45.7	41.788	24	112300000	3.07376	4.63125	3.26833	4.82902
A0A0D3DE76	Uncharacterized protein	Brassica oleracea var. oleracea	16	16	51.2	38.056	21	345230000	3.82526	4.42533	3.28825	4.10422
A0A0D3CAP0	Uncharacterized protein	Brassica oleracea var. oleracea	5	4	20.1	33.474	19	23257000	2.56414	4.37805	2.5993	4.47041
A0A0D3BE55	Photosystem II D2 protein	Brassica oleracea var. oleracea	5	2	18.7	40.313	10	122220000	2.20149	4.16274	2.74705	5.48283
A0A0D3DE75	Uncharacterized protein	Brassica oleracea var. oleracea	5	5	50.3	17.303	8	88642000	2.02018	4.14686	1.90264	3.90312
A0A0D3BRY6	MGS-like domain-containing protein	Brassica oleracea var. oleracea	2	2	3.8	97.232	46	7895400	3.21922	4.14226	3.36259	4.35819
A0A0D3CA22	apyrase	Brassica oleracea var. oleracea	8	7	27.9	51.807	21	50131000	3.5995	4.03769	3.84461	4.6404
A0A0D3BE26	Heat shock protein 70;Heat shock protein 70;Uncharacterized protein;Uncharacterized protein;Uncharacterized protein;Uncharacterized protein;Uncharacterized protein;Uncharacterized protein;Uncharacterized protein;Uncharacterized protein;Uncharacterized prot	Brassica oleracea var. oleracea	2	2	13	26.926	13	38590000	4.52092	3.98143	4.33163	3.68091
A0A0D3CU21	Ferritin	Brassica oleracea var. oleracea	6	3	40.9	27.695	13	1496400	1.84189	3.98084	2.64665	3.77386
A0A0D3D1P0	Bulb-type lectin domain-containing protein	Brassica oleracea var. oleracea	7	7	27.1	50.28	27	29261000	2.79215	3.93994	2.80229	4.045
A0A0D3CS06	Leucine-rich repeat-containing N-terminal plant-type domain-containing protein;Leucine-rich repeat-containing N-terminal plant-type domain-containing protein;Leucine-rich repeat-containing N-terminal plant-type domain-containing protein	Brassica oleracea var. oleracea	10	10	28.8	52.15	26	65012000	3.129	3.90545	3.39626	4.40611
A0A0D3BWG2	Cysteine synthase;Cysteine synthase	Brassica oleracea var. oleracea	10	4	26.1	39.991	18	32719000	3.0921	3.83954	3.09489	3.93051
A0A0D3BFI3	Calcineurin-like phosphoesterase domain-containing protein	Brassica oleracea var. oleracea	4	2	14.2	42.5	17	31144000	2.64604	3.79115	2.4794	3.48997
A0A0D3DQB8	Chlorophyll a-b binding protein, chloroplastic	Brassica oleracea var. oleracea	2	2	9.8	29.344	9	23267000	3.74012	3.78506	5.0059	3.82195
A0A0D2ZZX4	thioglucosidase	Brassica oleracea var. oleracea	5	3	48.4	10.625	4	159220000	3.6715	3.78485	2.71939	3.371
A0A0D3EDB9	Stress-response A/B barrel domain-containing protein	Brassica oleracea var. oleracea	4	4	46.8	12.351	7	119260000	2.03627	3.77679	2.0914	3.90502
A0A0D3AUW5	Sulfite oxidase;Oxidoreductase molybdopterin-binding domain-containing protein	Brassica oleracea var. oleracea	7	7	26.6	43.386	24	25184000	3.12239	3.75202	3.1491	3.73973
A0A0D3CRC8	thioglucosidase	Brassica oleracea var. oleracea	12	2	29.7	60.223	23	11001000	2.65961	3.74868	2.7143	3.40966
A0A0D3CID1	Fibronectin type III-like domain-containing protein	Brassica oleracea var. oleracea	7	7	13.4	85.284	45	12430000	2.97215	3.64305	2.8083	3.17928
A0A0D3CKD7	Subtilisin-like protease	Brassica oleracea var. oleracea	7	3	17.9	80.169	25	608910	2.30156	3.5781	2.3566	3.34558
A0A0D3BMB7	Uncharacterized protein;Ectonucleotide pyrophosphatase/phosphodiesterase family member 3	Brassica oleracea var. oleracea	6	5	33.7	20.99	7	264090000	3.11754	3.52862	3.24052	3.98071
A0A0D3BPU9	thioglucosidase	Brassica oleracea var. oleracea	9	7	27.7	56.18	27	36059000	4.199	3.51386	2.89727	3.2274
A0A0D3CQA9	thioglucosidase	Brassica oleracea var. oleracea	14	4	36.7	60.534	26	184830000	4.55193	3.3969	4.83454	3.84212
A0A0D3CSA0	Inactive GDSL esterase/lipase-like protein 25;Uncharacterized protein	Brassica oleracea var. oleracea	3	1	4.5	44.964	19	9505200	2.32229	3.36134	2.03632	3.27275
A0A0D3CEA9	Uncharacterized protein	Brassica oleracea var. oleracea	6	6	33.8	24.222	9	228970000	3.40815	3.30925	3.49438	3.53536
A0A0D3BMD0	Acid phosphatase	Brassica oleracea var. oleracea	22	22	73	29.585	11	21536000000	3.6652	3.2447	3.80189	2.93027
A0A0D3D5C6	Transferring glycosyl group transferase	Brassica oleracea var. oleracea	3	3	24.4	22.463	13	3035200	3.60635	3.23951	3.20595	2.68467
A0A0D3B420	Clp R domain-containing protein;Clp R domain-containing protein;Clp R domain-containing protein	Brassica oleracea var. oleracea	7	7	9.8	103.18	46	23475000	3.5361	3.2028	3.44392	3.1637
A0A0D3DGP5	Nucleoside phosphorylase domain-containing protein	Brassica oleracea var. oleracea	19	17	76.8	38.534	17	9490400000	5.01652	3.19675	4.88743	3.06768
A0A0D3CV53	Chlorophyll a-b binding protein, chloroplastic;Chlorophyll a-b binding protein, chloroplastic	Brassica oleracea var. oleracea	5	1	33.2	27.614	9	14547000	2.41387	3.18992	2.41613	2.96163
A0A0D3CTI0	Fructose-bisphosphate aldolase	Brassica oleracea var. oleracea	13	1	46.9	38.424	23	88644000	2.72618	3.17752	2.73801	3.19933
A0A0D3DWQ3	Uncharacterized protein	Brassica oleracea var. oleracea	13	2	41.9	35.52	20	6737900	2.17732	3.10368	2.18506	3.1692
A0A0D3D4E9	Aconitate hydratase;aconitate hydratase;Aconitate hydratase	Brassica oleracea var. oleracea	14	7	21.3	107.66	48	19480000	4.17061	3.1025	3.86685	2.93998
A0A0D3DLV7	Cysteine synthase	Brassica oleracea var. oleracea	13	1	51.7	34.402	16	224860000	2.78819	3.05992	2.71705	2.78866
A0A0D3A1Z8	glucan endo-1,3-beta-D-glucosidase	Brassica oleracea var. oleracea	5	3	12.4	58.145	23	7082500	2.12704	3.00031	2.14101	2.64093
A0A0D3AXT8	Vegetative storage protein	Brassica oleracea var. oleracea	22	22	64.2	30.607	15	13171000000	3.5803	2.94551	3.96821	2.80891
A0A0D3B8T1	glutathione transferase	Brassica oleracea var. oleracea	8	5	46	23.94	13	152140000	2.01081	2.92915	2.1391	2.87791
A0A0D3CMR7	ribose-5-phosphate isomerase;Small ribosomal subunit protein eS1	Brassica oleracea var. oleracea	2	2	8.4	29.282	16	19757000	3.21398	2.92627	2.67575	4.03789
A0A0D3AKA2	beta-glucosidase	Brassica oleracea var. oleracea	16	16	35.2	68.16	24	204500000	2.29273	2.92231	2.61437	3.25348
A0A0D3BS62	Chlorophyll a-b binding protein, chloroplastic	Brassica oleracea var. oleracea	10	0	65	28.184	8	5450100000	2.67194	2.88503	2.58311	2.92265
A0A0D3BFI2	Calcineurin-like phosphoesterase domain-containing protein	Brassica oleracea var. oleracea	6	3	20.6	47.071	19	64721000	3.38781	2.80954	3.27761	2.81761
A0A0D3D0B2	Uncharacterized protein	Brassica oleracea var. oleracea	9	8	60.7	23.255	7	12826000000	3.12414	2.78207	4.33963	2.96348
A0A0D3AT72	Chlorophyll a-b binding protein, chloroplastic	Brassica oleracea var. oleracea	11	0	36.3	30.293	16	12946000	2.05985	2.78151	2.63727	3.51348
A0A0D3CSU3	5-oxoprolinase	Brassica oleracea var. oleracea	11	11	9.9	137.59	65	6370400	3.3929	2.76878	4.01383	2.87205
A0A0D3DXE1	apyrase	Brassica oleracea var. oleracea	13	12	35.1	53.838	20	242760000	2.75444	2.73677	2.96224	3.06914
A0A0D3C6E2	4-hydroxy-tetrahydrodipicolinate synthase;4-hydroxy-tetrahydrodipicolinate synthase	Brassica oleracea var. oleracea	2	2	7.1	40.548	19	5456200	2.49362	2.72187	2.25552	2.03015
A0A0D3BVE4	Chlorophyll a-b binding protein, chloroplastic;Chlorophyll a-b binding protein, chloroplastic	Brassica oleracea var. oleracea	5	2	20.7	29.061	7	14291000	2.54255	2.59368	2.61025	2.81359
A0A0D3DLY3	Beta-amylase;Beta-amylase	Brassica oleracea var. oleracea	8	8	38.8	34.181	15	35996000	2.50968	2.58383	3.43623	1.96237
A0A0D3D0N3	geranylgeranyl diphosphate reductase;geranylgeranyl diphosphate reductase	Brassica oleracea var. oleracea	5	5	18	51.747	25	8236900	2.02657	2.56105	2.37602	3.00244
A0A0D3ABL3	thioglucosidase	Brassica oleracea var. oleracea	5	3	13.6	44.902	15	38087000	2.62941	2.55235	3.41415	2.78853
A0A0D3CQN2	Malate dehydrogenase	Brassica oleracea var. oleracea	10	3	46.6	35.905	15	137760000	2.11327	2.53293	2.19312	2.63595
A0A0D3BL43	Aminotransferase class I/classII domain-containing protein	Brassica oleracea var. oleracea	9	0	45.9	29.547	17	177450000	1.69256	2.52898	2.79392	2.46596
A0A0D3CDY5	RNase III domain-containing protein	Brassica oleracea var. oleracea	3	3	26.5	20.426	9	25375000	2.13875	2.51856	2.21163	2.58487
A0A0D3DCN5	MATH domain-containing protein;MATH domain-containing protein;MATH domain-containing protein;MATH domain-containing protein	Brassica oleracea var. oleracea	6	2	16.9	39.358	19	170050000	3.27766	2.47235	2.51861	2.55779
A0A0D3CBK6	chlorophyllase	Brassica oleracea var. oleracea	3	3	13.9	34.669	14	9273400	1.94321	2.46549	1.98509	2.49326
A0A0D3D6H4	NTF2 domain-containing protein;NTF2 domain-containing protein;NTF2 domain-containing protein;NTF2 domain-containing protein	Brassica oleracea var. oleracea	2	2	16.4	13.604	6	49449000	1.97587	2.45914	1.68088	2.14176
A0A0D3DX36	Chlorophyll a-b binding protein, chloroplastic	Brassica oleracea var. oleracea	11	11	60.2	27.714	14	1229200000	3.79916	2.41023	3.67398	2.6428
A0A0D3B5V1	Jacalin-type lectin domain-containing protein	Brassica oleracea var. oleracea	27	26	60.1	49.497	27	1870000000	3.14529	2.39894	3.1722	2.85564
A0A0D3E193	MATH domain-containing protein	Brassica oleracea var. oleracea	21	16	56.3	39.6	20	1044600000	3.54679	2.3767	3.36612	2.65249
A0A0D3CP16	Carbonic anhydrase;Carbonic anhydrase	Brassica oleracea var. oleracea	7	4	45.2	25.848	15	67291000	1.94946	2.35647	2.12944	2.9053
A0A0D3C1J2	MATH domain-containing protein	Brassica oleracea var. oleracea	5	3	9.5	59.298	27	11410000	2.37099	2.33972	2.31449	2.26431
A0A0D3DXY5	Pectinesterase	Brassica oleracea var. oleracea	3	2	5.6	61.764	25	3255200	2.61571	2.29063	3.26444	3.08482
A0A0D3E051	Photosystem I reaction center subunit II, chloroplastic	Brassica oleracea var. oleracea	9	9	35.1	22.575	13	1496800000	1.84496	2.26892	2.33903	2.82439
A0A0D3DFI6	dihydroorotase;dihydroorotase	Brassica oleracea var. oleracea	5	5	16.3	42.211	21	22179000	2.93168	2.26753	3.04449	2.1877
A0A0D3AFU0	thioglucosidase	Brassica oleracea var. oleracea	13	13	24.2	62.27	27	98614000	2.12764	2.24961	2.13434	2.27156
A0A0D3B1H2	4-hydroxy-4-methyl-2-oxoglutarate aldolase;Uncharacterized protein	Brassica oleracea var. oleracea	3	1	19.3	17.809	10	20214000	1.97954	2.22932	1.8112	2.10753
A0A0D3B589	phosphopyruvate hydratase	Brassica oleracea var. oleracea	15	1	47.3	47.528	25	105080000	2.29233	2.21471	2.85538	2.3773
A0A0D3A3E1	Uncharacterized protein	Brassica oleracea var. oleracea	20	15	58.4	50.365	23	231090000	3.8317	2.19955	3.83353	2.33425
A0A0D3BG05	Uncharacterized protein	Brassica oleracea var. oleracea	2	2	14.1	34.08	16	5444100	2.84349	2.17226	3.08647	2.08484
A0A0D3DYD4	Superoxide dismutase [Cu-Zn]	Brassica oleracea var. oleracea	7	5	48.5	20.397	10	415490000	2.16411	2.15454	2.15239	2.01678
A0A0D3B1G9	Biotin carboxyl carrier protein of acetyl-CoA carboxylase;Lipoyl-binding domain-containing protein;Biotin carboxyl carrier protein of acetyl-CoA carboxylase;Biotin carboxyl carrier protein of acetyl-CoA carboxylase	Brassica oleracea var. oleracea	2	2	7.1	29.831	14	31113000	4.31149	2.06573	5.03705	2.01858
A0A0D2ZW64	FAD-binding PCMH-type domain-containing protein;FAD-binding PCMH-type domain-containing protein;FAD-binding PCMH-type domain-containing protein	Brassica oleracea var. oleracea	29	22	61.2	60.636	34	596540000	4.79528	2.04984	4.57944	1.95967
A0A0D3DZR9	Rhodanese domain-containing protein	Brassica oleracea var. oleracea	3	2	6.8	53.383	21	96663000	2.76135	2.03732	4.00318	1.89782
A0A0D3BZB9	Phosphoglycolate phosphatase	Brassica oleracea var. oleracea	11	11	38.7	39.569	19	252750000	2.75386	2.03685	2.77862	1.90039
A0A0D3BTP6	Peptidyl-prolyl cis-trans isomerase;Peptidyl-prolyl cis-trans isomerase;Peptidyl-prolyl cis-trans isomerase	Brassica oleracea var. oleracea	2	2	8.5	21.728	8	17395000	1.22262	2.02213	3.27904	2.77591
A0A0D3EEW1	Small ribosomal subunit protein uS14c;photosystem I	Brassica oleracea var. oleracea	9	9	22.5	54.918	12	2343900000	3.92982	2.0167	4.08028	1.99193
A0A0D3CF58	Photosystem I reaction center subunit III;Photosystem I reaction center subunit III;Photosystem I reaction center subunit III	Brassica oleracea var. oleracea	3	3	17.7	24.193	12	28737000	2.10442	1.99091	2.74283	3.10889
A0A0D3D0B6	Trypsin inhibitor	Brassica oleracea var. oleracea	8	2	46.9	21.207	9	8596500000	3.05834	1.94177	2.49038	2.4708
A0A0D3ARN8	THAP4-like heme-binding beta-barrel domain-containing protein	Brassica oleracea var. oleracea	2	2	22.8	17.409	10	4802700	2.43747	1.90324	2.7799	2.42433
A0A0D3E266	Fibronectin type III-like domain-containing protein;Fibronectin type III-like domain-containing protein	Brassica oleracea var. oleracea	10	3	18.4	83.688	40	27927000	3.10683	1.90123	3.5492	2.09817
A0A0D3DUU3	Cysteine synthase	Brassica oleracea var. oleracea	10	4	25.3	41.078	18	113290000	2.26256	1.79792	2.9761	2.07161
A0A0D3EAQ6	Cytochrome b5 heme-binding domain-containing protein;Cytochrome b5 heme-binding domain-containing protein	Brassica oleracea var. oleracea	2	2	29.9	15.062	8	18707000	0.458548	1.77323	3.07712	2.89484
A0A0D2ZR04	V-type proton ATPase proteolipid subunit;amidophosphoribosyltransferase;V-type proton ATPase proteolipid subunit;V-type proton ATPase proteolipid subunit;V-type proton ATPase proteolipid subunit;V-type proton ATPase proteolipid subunit;V-type proton ATPase	Brassica oleracea var. oleracea	2	2	8.3	44.127	15	6224400	2.06775	1.59226	3.30255	2.11692
A0A0D3DHS2	Aquaporin;Aquaporin;Aquaporin	Brassica oleracea var. oleracea	2	2	11.4	29.829	6	15272000	0.920862	1.29663	3.7113	2.81651
A0A0D3DZT6	ATOZI1;ATOZI1;Ozone-responsive stress related protein	Brassica oleracea var. oleracea	2	2	32.5	8.5638	4	19578000	0.270351	0.423323	3.11726	2.80726
A0A0D3E2S9	Bifunctional inhibitor/plant lipid transfer protein/seed storage helical domain-containing protein	Brassica oleracea var. oleracea	5	5	20.1	28.941	17	241180000	3.86312	-2.19003	3.80606	-3.02076
A0A0D3BB98	Pectinesterase	Brassica oleracea var. oleracea	8	4	22.5	42.578	19	21765000	2.77014	-2.22413	2.86981	-2.0116
A0A0D3C169	Peroxidase;Peroxidase	Brassica oleracea var. oleracea	2	2	7.9	36.804	21	6087800	3.87316	-2.48866	4.08426	-2.17378
A0A0D3EGD3	Peptidase A1 domain-containing protein	Brassica oleracea var. oleracea	8	8	25.8	50.831	21	32184000	3.41615	-2.52337	2.061	-1.73484
A0A0D3EH93	Peroxidase	Brassica oleracea var. oleracea	3	3	8.4	37.323	11	73399000	4.31887	-2.52964	3.35722	-2.20866
A0A0D3A874	Alpha-amylase	Brassica oleracea var. oleracea	2	2	6.4	48.485	23	1563800	2.22748	-2.62803	1.85355	-2.65513
A0A0D3A4N5	FAD-binding PCMH-type domain-containing protein	Brassica oleracea var. oleracea	2	1	3.6	59.069	32	473430	2.34373	-3.27539	2.81081	-3.15806
A0A0D3E609	Uncharacterized protein	Brassica oleracea var. oleracea	6	6	27.2	37.267	14	46848000	2.48021	-3.38038	2.22216	-3.1673
A0A0D3AQF1	Strictosidine synthase conserved region domain-containing protein	Brassica oleracea var. oleracea	5	5	25.4	34.529	13	4511800	1.17572	-4.0397	2.82995	-5.52363
A0A0D3DTV7	glucan endo-1,3-beta-D-glucosidase	Brassica oleracea var. oleracea	9	9	46.3	33.914	15	258710000	2.36882	-5.04449	1.81106	-4.04895
A0A0D3BPL2	chitinase	Brassica oleracea var. oleracea	7	7	33.5	30.297	13	126130000	3.81056	-5.0559	3.41063	-4.42566

## Sheet: S1B. Hyposoter ebeninus
Table S1 B. List of proteins significantly different in terms of abundance in Pieris brassicae treated with Hyposoter ebeninus samples (HEIV and PBHE) compared to control (PBS) - see Supporting Information for a detailed legend
Protein ID (Accession #)	Description	Species	Peptides	Unique peptides	Sequence coverage [%]	Mol. weight [kDa]	iBAQ peptides	iBAQ	-Log Student's T-test p-value LFQ HeIV_LFQ PBS	Student's T-test Difference LFQ HeIV_LFQ PBS	-Log Student's T-test p-value LFQ He_LFQ PBS	Student's T-test Difference LFQ He_LFQ PBS
Pieris brassicae proteins
A0A9P0T9E2	peptidoglycan-recognition protein LB-like [Pieris brassicae];WH2 domain-containing protein	Pieris brassicae	2	2	12	22.377	8	119140000	3.62398	4.6734	3.6667	4.93163
A0A9P0TGB4	lipase member H-A-like [Pieris brassicae];Lipase domain-containing protein	Pieris brassicae	9	2	29.5	36.338	15	5474100	1.94153	4.56883	2.47189	5.15483
XP_045533541.1	beta-glucosidase [Pieris brassicae]	Pieris brassicae	3	3	7.5	58.555	26	26533000	3.30364	4.26945	3.34039	4.50252
A0A9P0XE94	Peptidase S1 domain-containing protein	Pieris brassicae	13	1	59.8	30.038	18	8224300	2.38177	3.21906	2.17051	2.71409
A0A9P0TUJ8	Lipocalin/cytosolic fatty-acid binding domain-containing protein	Pieris brassicae	32	1	16.8	386.04	113	42816000	3.47036	2.91211	2.53885	3.04049
XP_045519396.1	aminopeptidase N-like [Pieris brassicae]	Pieris brassicae	18	2	30.9	105.84	39	3209700	2.74832	2.38617	3.58116	2.49063
A0A9P0TKP1	Peptidase S1 domain-containing protein;collagenase-like [Pieris brassicae]	Pieris brassicae	18	3	65.6	30.961	16	30519000	2.25659	2.04761	4.35411	2.46553
A0A9P0TTW0	Peptidase S1 domain-containing protein;unnamed protein product [Pieris brassicae];chymotrypsin-2-like [Pieris brassicae]	Pieris brassicae	4	4	28.9	27.621	11	20126000	0.491535	1.95979	3.84297	3.26177
A0A9P0TCN3	aldo-keto reductase AKR2E4-like [Pieris brassicae];NADP-dependent oxidoreductase domain-containing protein	Pieris brassicae	5	5	16.7	36.622	19	37199000	1.97452	1.95111	2.05984	2.08525
XP_045518659.1	venom dipeptidyl peptidase 4-like isoform X2 [Pieris brassicae];venom dipeptidyl peptidase 4-like isoform X1 [Pieris brassicae]	Pieris brassicae	20	2	40.2	88.404	31	927840	1.56648	1.72636	2.20962	2.00295
A0A9P0TT63	mucin-2, partial [Pieris brassicae];unnamed protein product [Pieris brassicae];ZP domain-containing protein	Pieris brassicae	2	2	0.9	250.19	180	1788200	0.521119	1.55074	2.43748	3.76562
A0A9P0T4Z4	carboxypeptidase B-like [Pieris brassicae];Peptidase M14 carboxypeptidase A domain-containing protein	Pieris brassicae	17	17	47.4	48.848	21	788330000	2.24187	-1.56394	2.94722	-2.22122
XP_045520632.1	lipase 3-like [Pieris brassicae]	Pieris brassicae	9	2	27.3	47.059	18	91377000	2.91459	-2.04174	4.30789	-2.64442
A0A9P0TSD2	Defensin	Pieris brassicae	2	2	32.1	8.499	2	4116700000	2.35613	-2.05145	0.402268	-0.827268
A0A9P0X6G0	beta-1,3-glucan-binding protein-like [Pieris brassicae];unnamed protein product [Pieris brassicae];GH16 domain-containing protein	Pieris brassicae	8	8	20.9	42.301	14	1466800000	2.17447	-2.12635	3.18911	-2.99445
A0A9P0SFM2	Hemolymph juvenile hormone binding protein	Pieris brassicae	14	11	58.6	27.177	17	2505500000	2.53691	-2.29901	3.58878	-2.60797
A0A9P0T9C8	esterase FE4-like [Pieris brassicae];unnamed protein product [Pieris brassicae];Carboxylic ester hydrolase	Pieris brassicae	8	8	16.3	65.258	32	4231400	2.4084	-2.38407	0.0690118	-0.440516
A0A9P0TI99	Peptidase S1 domain-containing protein;unnamed protein product [Pieris brassicae];trypsin, alkaline B-like [Pieris brassicae]	Pieris brassicae	10	3	67.5	29.809	14	660310000	1.95753	-2.49168	4.11823	-3.76753
A0A9P0TD01	protein D1-like [Pieris brassicae]	Pieris brassicae	4	4	27.9	27.8	13	6370600	2.40393	-4.39179	2.40612	-4.72181
Brassica oleracea proteins
A0A0D3AQ22	Uncharacterized protein;Uncharacterized protein	Brassica oleracea var. oleracea	7	5	43.2	22.686	8	1224400000	4.24001	7.95809	4.07793	7.45524
A0A0D3BMN4	Jacalin-type lectin domain-containing protein	Brassica oleracea var. oleracea	7	5	6.8	101.41	51	92736000	4.50912	7.69843	4.53156	7.71411
A0A0D3CEA9	Uncharacterized protein	Brassica oleracea var. oleracea	6	6	33.8	24.222	9	228970000	3.99789	5.50803	3.9805	5.14068
A0A0D3BIZ0	Chlorophyll a-b binding protein, chloroplastic	Brassica oleracea var. oleracea	9	1	62.5	28.296	8	186650000	1.99767	5.4248	1.80853	5.21193
A0A0D3C5Z7	Extensin domain-containing protein;Extensin domain-containing protein;Extensin domain-containing protein;Extensin domain-containing protein	Brassica oleracea var. oleracea	4	4	3.6	135.6	75	25410000	2.53224	5.36041	2.61012	5.71976
A0A0D2ZSM3	Uncharacterized protein	Brassica oleracea var. oleracea	4	4	14.7	22.934	11	151220000	2.74109	5.3069	2.87634	5.61894
A0A0D3B8T1	glutathione transferase	Brassica oleracea var. oleracea	8	5	46	23.94	13	152140000	2.3032	5.0287	2.86363	5.83899
A0A0D2ZQG6	Ribulose bisphosphate carboxylase large chain	Brassica oleracea var. oleracea	12	5	29.1	42.679	17	571800000	2.64842	4.84605	2.24629	5.13896
A0A0D3BR09	Neutral ceramidase	Brassica oleracea var. oleracea	8	1	15.7	81.431	33	21830000	2.44757	4.8443	2.50353	4.96942
A0A0D3EDY3	DUF538 domain-containing protein	Brassica oleracea var. oleracea	3	3	24.2	20.525	7	137320000	3.158	4.71344	3.11909	4.70738
A0A0D3C6L2	Cytochrome b5 heme-binding domain-containing protein	Brassica oleracea var. oleracea	2	1	29.9	15.129	9	3035400	4.968	4.68829	1.05149	2.50593
A0A0D3C1Q3	NADP-dependent glyceraldehyde-3-phosphate dehydrogenase	Brassica oleracea var. oleracea	18	5	46.4	53.09	25	158340000	2.4332	4.68644	2.5082	5.14685
A0A0D3CL27	MD-2-related lipid-recognition domain-containing protein	Brassica oleracea var. oleracea	3	3	28.4	16.414	5	160230000	3.06133	4.68631	3.03944	4.62468
A0A0D3BPM1	Cysteine synthase;Cysteine synthase	Brassica oleracea var. oleracea	14	11	45.7	41.788	24	112300000	3.02827	4.68218	3.37481	5.41673
A0A0D3AK73	Germin-like protein	Brassica oleracea var. oleracea	5	5	27.8	22.103	6	107840000	4.70667	4.53315	5.31098	3.71296
A0A0D3C387	glutathione transferase	Brassica oleracea var. oleracea	4	2	35.3	24.228	8	26428000	2.15422	4.43413	2.39662	5.02086
A0A0D3BWG2	Cysteine synthase;Cysteine synthase	Brassica oleracea var. oleracea	10	4	26.1	39.991	18	32719000	3.28044	4.32304	3.43098	4.76366
A0A0D3BE55	Photosystem II D2 protein	Brassica oleracea var. oleracea	5	2	18.7	40.313	10	122220000	2.1173	4.19548	2.20309	4.56599
A0A0D3CS06	Leucine-rich repeat-containing N-terminal plant-type domain-containing protein;Leucine-rich repeat-containing N-terminal plant-type domain-containing protein;Leucine-rich repeat-containing N-terminal plant-type domain-containing protein	Brassica oleracea var. oleracea	10	10	28.8	52.15	26	65012000	2.64624	3.97851	3.36675	4.37277
A0A0D3BE26	Heat shock protein 70;Heat shock protein 70;Uncharacterized protein;Uncharacterized protein;Uncharacterized protein;Uncharacterized protein;Uncharacterized protein;Uncharacterized protein;Uncharacterized protein;Uncharacterized protein;Uncharacterized prot	Brassica oleracea var. oleracea	2	2	13	26.926	13	38590000	5.31862	3.91938	4.36886	4.25508
A0A0D3CA22	apyrase	Brassica oleracea var. oleracea	8	7	27.9	51.807	21	50131000	3.18646	3.91246	3.62317	4.51313
A0A0D3BFI3	Calcineurin-like phosphoesterase domain-containing protein	Brassica oleracea var. oleracea	4	2	14.2	42.5	17	31144000	2.65177	3.88719	2.61846	3.69221
A0A0D3AXT8	Vegetative storage protein	Brassica oleracea var. oleracea	22	22	64.2	30.607	15	13171000000	3.80921	3.8375	4.57565	3.53188
A0A0D3DGP5	Nucleoside phosphorylase domain-containing protein	Brassica oleracea var. oleracea	19	17	76.8	38.534	17	9490400000	4.68416	3.69482	4.8911	3.58538
A0A0D2ZZX4	thioglucosidase	Brassica oleracea var. oleracea	5	3	48.4	10.625	4	159220000	3.35897	3.67944	2.69779	3.57172
A0A0D3CID1	Fibronectin type III-like domain-containing protein	Brassica oleracea var. oleracea	7	7	13.4	85.284	45	12430000	1.82006	3.63169	3.6392	4.61962
A0A0D3A1Z8	glucan endo-1,3-beta-D-glucosidase	Brassica oleracea var. oleracea	5	3	12.4	58.145	23	7082500	2.46106	3.57606	2.31028	3.49288
A0A0D2ZW64	FAD-binding PCMH-type domain-containing protein;FAD-binding PCMH-type domain-containing protein;FAD-binding PCMH-type domain-containing protein	Brassica oleracea var. oleracea	29	22	61.2	60.636	34	596540000	3.75426	3.56034	4.97332	3.25369
A0A0D3EDB9	Stress-response A/B barrel domain-containing protein	Brassica oleracea var. oleracea	4	4	46.8	12.351	7	119260000	2.03118	3.55509	2.12918	3.84585
A0A0D3AUW5	Sulfite oxidase;Oxidoreductase molybdopterin-binding domain-containing protein	Brassica oleracea var. oleracea	7	7	26.6	43.386	24	25184000	2.96606	3.53602	3.16114	3.74996
A0A0D3CAP0	Uncharacterized protein	Brassica oleracea var. oleracea	5	4	20.1	33.474	19	23257000	2.19505	3.50867	2.29601	3.8947
A0A0D3DLJ2	PSI subunit V;PSI subunit V	Brassica oleracea var. oleracea	10	10	33.3	23.231	9	816730000	2.33032	3.49085	2.25477	3.47259
A0A0D3DTV7	glucan endo-1,3-beta-D-glucosidase	Brassica oleracea var. oleracea	9	9	46.3	33.914	15	258710000	1.79873	3.40521	2.62265	4.10992
A0A0D3D5W2	Chlorophyll a-b binding protein, chloroplastic	Brassica oleracea var. oleracea	8	1	49.1	28.198	8	24280000	2.32922	3.39205	2.20119	3.43467
A0A0D3CQN2	Malate dehydrogenase	Brassica oleracea var. oleracea	10	3	46.6	35.905	15	137760000	2.49213	3.36212	2.66654	3.75383
A0A0D3BFI2	Calcineurin-like phosphoesterase domain-containing protein	Brassica oleracea var. oleracea	6	3	20.6	47.071	19	64721000	3.01827	3.35074	3.72064	3.51059
A0A0D3DE76	Uncharacterized protein	Brassica oleracea var. oleracea	16	16	51.2	38.056	21	345230000	2.47295	3.34552	3.74838	4.3615
A0A0D3A152	Serine hydroxymethyltransferase	Brassica oleracea var. oleracea	14	3	35.6	57.26	28	45529000	1.65609	3.26358	2.97578	5.6729
A0A0D3CHW5	Leucine-rich repeat-containing N-terminal plant-type domain-containing protein	Brassica oleracea var. oleracea	3	3	11.2	39.914	20	16590000	1.84187	3.26268	2.34296	4.52197
A0A0D3BVE4	Chlorophyll a-b binding protein, chloroplastic;Chlorophyll a-b binding protein, chloroplastic	Brassica oleracea var. oleracea	5	2	20.7	29.061	7	14291000	2.43077	3.22466	1.47898	2.39835
A0A0D3B926	GH18 domain-containing protein	Brassica oleracea var. oleracea	2	1	2.1	109.09	55	6220000	2.15404	3.20077	2.35698	3.01588
A0A0D3DLY3	Beta-amylase;Beta-amylase	Brassica oleracea var. oleracea	8	8	38.8	34.181	15	35996000	3.46837	3.18733	5.00025	3.59881
A0A0D3BMD0	Acid phosphatase	Brassica oleracea var. oleracea	22	22	73	29.585	11	21536000000	3.62249	3.18435	3.81253	2.8274
A0A0D3CSA0	Inactive GDSL esterase/lipase-like protein 25;Uncharacterized protein	Brassica oleracea var. oleracea	3	1	4.5	44.964	19	9505200	2.33886	3.05706	1.87672	2.59749
A0A0D3CQA9	thioglucosidase	Brassica oleracea var. oleracea	14	4	36.7	60.534	26	184830000	3.19151	3.04918	2.67658	3.22303
A0A0D3EBG9	FAS1 domain-containing protein	Brassica oleracea var. oleracea	2	2	8.7	44.688	17	14320000	1.75074	3.03083	2.23512	3.58621
A0A0D3BMB7	Uncharacterized protein;Ectonucleotide pyrophosphatase/phosphodiesterase family member 3	Brassica oleracea var. oleracea	6	5	33.7	20.99	7	264090000	2.67528	2.99623	2.58799	3.06698
A0A0D3DKI8	50S ribosomal protein L21, chloroplastic	Brassica oleracea var. oleracea	2	2	15.8	22.056	12	664970	2.17203	2.98506	2.44241	3.82162
A0A0D3CP20	Dihydrolipoyl dehydrogenase	Brassica oleracea var. oleracea	16	11	34.8	62.891	30	49806000	1.92847	2.98032	3.01666	4.25251
A0A0D3A6M9	Fructose-bisphosphate aldolase	Brassica oleracea var. oleracea	5	3	6.7	101.04	52	4127500	2.06057	2.97228	1.95899	2.77667
A0A0D3D5C6	Transferring glycosyl group transferase	Brassica oleracea var. oleracea	3	3	24.4	22.463	13	3035200	3.4343	2.96633	3.36927	2.79932
A0A0D3DQB8	Chlorophyll a-b binding protein, chloroplastic	Brassica oleracea var. oleracea	2	2	9.8	29.344	9	23267000	4.68231	2.87026	2.83224	2.82707
A0A0D3BMU9	Malate dehydrogenase;Malate dehydrogenase	Brassica oleracea var. oleracea	9	2	31.1	39.656	16	16730000	1.91108	2.83901	2.23826	3.33151
A0A0D3CTI0	Fructose-bisphosphate aldolase	Brassica oleracea var. oleracea	13	1	46.9	38.424	23	88644000	2.32438	2.82737	2.59414	3.01858
A0A0D3CV53	Chlorophyll a-b binding protein, chloroplastic;Chlorophyll a-b binding protein, chloroplastic	Brassica oleracea var. oleracea	5	1	33.2	27.614	9	14547000	2.62653	2.74805	1.64453	2.57814
A0A0D3BRY6	MGS-like domain-containing protein	Brassica oleracea var. oleracea	2	2	3.8	97.232	46	7895400	0.942285	2.66605	2.98145	3.42575
A0A0D3AY81	Calnexin homolog	Brassica oleracea var. oleracea	6	2	16.1	60.852	30	10873000	1.52752	2.65739	3.16602	4.48577
A0A0D3E266	Fibronectin type III-like domain-containing protein;Fibronectin type III-like domain-containing protein	Brassica oleracea var. oleracea	10	3	18.4	83.688	40	27927000	3.16558	2.63147	2.25156	2.38986
A0A0D3CMR7	ribose-5-phosphate isomerase;Small ribosomal subunit protein eS1	Brassica oleracea var. oleracea	2	2	8.4	29.282	16	19757000	1.39499	2.62239	2.1257	3.20467
A0A0D3D0B2	Uncharacterized protein	Brassica oleracea var. oleracea	9	8	60.7	23.255	7	12826000000	3.28288	2.53369	3.10586	2.52425
A0A0D3DW83	Fructose-bisphosphate aldolase	Brassica oleracea var. oleracea	7	2	16.8	42.854	21	7136200	2.33141	2.51022	2.29808	3.14487
A0A0D3BMX6	Amine oxidase;Amine oxidase	Brassica oleracea var. oleracea	7	5	17.9	81.375	31	3946400	2.04135	2.50516	2.74285	3.04234
A0A0D3AKA2	beta-glucosidase	Brassica oleracea var. oleracea	16	16	35.2	68.16	24	204500000	2.02028	2.48993	2.41706	2.94091
A0A0D3C500	Non-specific lipid-transfer protein	Brassica oleracea var. oleracea	2	1	21.4	11.887	4	88926000	0.770738	2.48568	2.76902	4.01375
A0A0D3BS62	Chlorophyll a-b binding protein, chloroplastic	Brassica oleracea var. oleracea	10	0	65	28.184	8	5450100000	2.26633	2.46983	1.7933	2.55913
A0A0D3CI19	RING-type domain-containing protein	Brassica oleracea var. oleracea	7	7	22.7	44.28	23	23492000	2.94222	2.45221	2.27226	4.02701
A0A0D3AFU0	thioglucosidase	Brassica oleracea var. oleracea	13	13	24.2	62.27	27	98614000	2.24151	2.44674	2.38821	2.66586
A0A0D3DLV7	Cysteine synthase	Brassica oleracea var. oleracea	13	1	51.7	34.402	16	224860000	2.42448	2.43292	2.85681	3.00206
A0A0D3B1H2	4-hydroxy-4-methyl-2-oxoglutarate aldolase;Uncharacterized protein	Brassica oleracea var. oleracea	3	1	19.3	17.809	10	20214000	2.07534	2.41281	2.35021	2.92817
A0A0D2ZWC2	Cysteine protease inhibitor WSCP-like	Brassica oleracea var. oleracea	4	4	45.7	21.439	10	13191000	1.08478	2.39177	2.59032	2.35984
A0A0D3DKC0	Serine hydroxymethyltransferase;Serine hydroxymethyltransferase	Brassica oleracea var. oleracea	9	9	27.2	51.695	21	36379000	1.28733	2.34307	3.05571	4.24485
A0A0D3B5V1	Jacalin-type lectin domain-containing protein	Brassica oleracea var. oleracea	27	26	60.1	49.497	27	1870000000	2.88776	2.27842	3.37227	2.78736
A0A0D2ZQS7	Uncharacterized protein	Brassica oleracea var. oleracea	2	2	22.9	18.732	12	45592000	2.4474	2.22957	2.93606	1.77581
A0A0D3D1P0	Bulb-type lectin domain-containing protein	Brassica oleracea var. oleracea	7	7	27.1	50.28	27	29261000	1.83627	2.21819	2.17585	2.64648
A0A0D3DZR9	Rhodanese domain-containing protein	Brassica oleracea var. oleracea	3	2	6.8	53.383	21	96663000	3.45427	2.20799	2.66015	1.90002
A0A0D3A9D2	Peroxidase	Brassica oleracea var. oleracea	9	6	35	38.411	17	191510000	2.58191	2.1672	2.4025	1.83531
A0A0D2ZWI6	Beta-amylase	Brassica oleracea var. oleracea	3	3	20	18.599	11	22829000	2.96671	2.12632	2.3979	2.19931
A0A0D3BPU9	thioglucosidase	Brassica oleracea var. oleracea	9	7	27.7	56.18	27	36059000	3.54839	2.09117	2.42065	2.05454
A0A0D3DX36	Chlorophyll a-b binding protein, chloroplastic	Brassica oleracea var. oleracea	11	11	60.2	27.714	14	1229200000	3.49678	2.06867	2.15668	1.37206
A0A0D3CJC9	Dihydrolipoyl dehydrogenase	Brassica oleracea var. oleracea	8	3	22.1	53.831	28	4392000	1.91371	2.02426	2.04425	2.34973
A0A0D3C665	6,7-dimethyl-8-ribityllumazine synthase;6,7-dimethyl-8-ribityllumazine synthase	Brassica oleracea var. oleracea	4	4	18.1	22.843	11	57884000	1.84838	2.01204	2.16222	2.61283
A0A0D3C1J2	MATH domain-containing protein	Brassica oleracea var. oleracea	5	3	9.5	59.298	27	11410000	1.76845	2.00798	2.03785	2.02631
A0A0D3D4E9	Aconitate hydratase;aconitate hydratase;Aconitate hydratase	Brassica oleracea var. oleracea	14	7	21.3	107.66	48	19480000	2.99938	1.83161	3.10622	2.60256
A0A0D3B420	Clp R domain-containing protein;Clp R domain-containing protein;Clp R domain-containing protein	Brassica oleracea var. oleracea	7	7	9.8	103.18	46	23475000	1.40359	1.72951	3.24568	2.50333
A0A0D3DUU3	Cysteine synthase	Brassica oleracea var. oleracea	10	4	25.3	41.078	18	113290000	2.18944	1.70429	3.05421	2.58533
A0A0D3BJQ6	Serine hydroxymethyltransferase	Brassica oleracea var. oleracea	13	2	32.7	57.291	29	2713700	1.88335	1.65984	2.21727	2.63528
A0A0D3D6H4	NTF2 domain-containing protein;NTF2 domain-containing protein;NTF2 domain-containing protein;NTF2 domain-containing protein	Brassica oleracea var. oleracea	2	2	16.4	13.604	6	49449000	1.25102	1.64653	2.15918	2.71903
A0A0D3B589	phosphopyruvate hydratase	Brassica oleracea var. oleracea	15	1	47.3	47.528	25	105080000	1.41255	1.5444	2.80919	2.34976
A0A0D3E7X4	allene-oxide cyclase	Brassica oleracea var. oleracea	3	1	15.8	27.765	14	1560600	0.35486	1.54401	2.03845	2.21721
A0A0D3EHZ6	glutamate synthase (ferredoxin)	Brassica oleracea var. oleracea	17	17	12.6	176.43	82	6321400	0.908968	1.44124	2.07016	3.16538
A0A0D3BTP6	Peptidyl-prolyl cis-trans isomerase;Peptidyl-prolyl cis-trans isomerase;Peptidyl-prolyl cis-trans isomerase	Brassica oleracea var. oleracea	2	2	8.5	21.728	8	17395000	0.567621	1.39298	3.01099	3.05189
A0A0D3BZ09	3-hydroxyisobutyryl-CoA hydrolase	Brassica oleracea var. oleracea	3	3	11.1	45.919	24	2093800	1.06881	1.38487	2.44128	2.20764
A0A0D3BC46	Peptidase M16C associated domain-containing protein;Peptidase M16C associated domain-containing protein;Peptidase M16C associated domain-containing protein	Brassica oleracea var. oleracea	2	2	2.6	123.98	66	286850	1.9802	1.30896	2.11247	2.08488
A0A0D3CSU3	5-oxoprolinase	Brassica oleracea var. oleracea	11	11	9.9	137.59	65	6370400	0.400012	1.19915	3.75932	2.81898
A0A0D3BQU6	Non-specific lipid-transfer protein	Brassica oleracea var. oleracea	2	1	21.2	11.937	3	98378000	0.230284	1.09573	3.64826	3.43392
A0A0D3D548	dihydroxy-acid dehydratase;dihydroxy-acid dehydratase	Brassica oleracea var. oleracea	7	7	12	66.855	34	17259000	1.63369	1.03601	2.84977	2.03804
A0A0D3CRC8	thioglucosidase	Brassica oleracea var. oleracea	12	2	29.7	60.223	23	11001000	0.206169	0.940049	2.86286	4.28786
A0A0D3BG01	Calnexin homolog	Brassica oleracea var. oleracea	6	2	15.4	60.42	32	1013200	0.757424	0.855712	2.87392	2.06593
A0A0D3BXT3	Beta-hexosaminidase	Brassica oleracea var. oleracea	2	2	3.8	61.849	24	6416000	0.189619	0.615368	2.97104	3.02963
A0A0D3E2S9	Bifunctional inhibitor/plant lipid transfer protein/seed storage helical domain-containing protein	Brassica oleracea var. oleracea	5	5	20.1	28.941	17	241180000	3.03483	-2.46981	2.83425	-1.80222
A0A0D3A4N5	FAD-binding PCMH-type domain-containing protein	Brassica oleracea var. oleracea	2	1	3.6	59.069	32	473430	1.59245	-2.53019	2.96582	-2.62188
A0A0D3DT06	Peptidase A1 domain-containing protein	Brassica oleracea var. oleracea	10	9	30.5	46.01	15	163620000	2.23731	-3.07226	1.93025	-2.16054
A0A0D3BB98	Pectinesterase	Brassica oleracea var. oleracea	8	4	22.5	42.578	19	21765000	2.62932	-6.66987	3.86407	-6.04738
