# Supplementary material for: Convergence in Symbiont‐Induced Plant‐Mediated Responses to Herbivory: Cascading Effects for Foraging Parasitoids
Source: Ecol Lett. 2025 Aug 1;28(8):e70183. doi: 10.1111/ele.70183 (PMC12315632; doi:10.1111/ele.70183)
Supplement: Supplementary file 3 — Table S2. [file ELE-28-0-s003.xlsx]

## Sheet: Table S2
Table S2: Description of the 21 Pieris brassicae proteins significantly different in abundance in the treatment samples compared with the control
ID	Description		Peptides	SignalP-5.0 analysis result	InterPro analysis result	InterPro GO terms/Biological Process	InterPro GO terms/Molecular Function
A0A9P0T9E2	peptidoglycan-recognition protein LB-like;WH2 domain-containing protein	>tr|A0A9P0T9E2|A0A9P0T9E2_PIEBR WH2 domain-containing protein OS=Pieris brassicae OX=7116 GN=PIBRA_LOCUS4854 PE=3 SV=1 MNTSRPHIVFDHVSNRALLKSRSLYTYYWIIMKFYALMFLSFVVSSQSFPAKFQRSNKISYCYPFPFVSREEWNAKPPTSITEQNTPVPLVIIHHSYIPNVCHSRAECARSMRSMQYAHQITNGWNDIGYNFAVGGDGVVYEGRGWNRVGAHAAGFNTNSIGIVFIGDWVSTIPAKLQLNVAKELVKVGVELGYVSREYKLIGHRQVGATECPGSALFKEIMGFCVHYTKHTTTMPIGNVSKESGPKRETFRPPWVKEKDSQAPPSWTQRKLKPVESTPP…	QVGATECPGSALFK;VGVELGYVSR	no predicted signal peptide	Peptidoglycan recognition protein (IPR015510) N-acetylmuramoyl-L-alanine amidase/PGRP domain superfamily (IPR036505)	peptidoglycan catabolic process (GO:0009253)	actin binding (GO:0003779) N-acetylmuramoyl-L-alanine amidase activity (GO:0008745) zinc ion binding (GO:0008270)
XP_045533541.1	β-Glucosidase	>XP_045533541.1 myrosinase 1-like [Pieris brassicae] (see Supporting Information for a detailed legend) MRLIVLSVLFASCYAHPKHERKFPDDFLFGTATASYQVEGAWNADGKGENIWDHMTHTMPEVIADQSNGDEAADSYHNYKRDVEIMRELGLDAYRFSLSWSRILPNGQANIVNQAGVDYYNNFIDEMLKYNITPLVTLYHWDLPQKLQELGGFVSPLFPEWFEDYARVVFENFGDRVKHWITFNEPREICYEGYGSTSKAPRLNATDVGTYLCAKQLVIANARAYHLYDKEFRPIQNGKCGITISVNWFGPLTDSEEDQFAAEIKRQAEWGIYAEPIFSEQGGFPKELSEIVERN…	AALNSVLDTLEAGVNLK;FSLSWSR;LAPNSIYNVLTHLK	Prediction: Signal peptide (Sec/SPI) Cleavage site between pos. 15 and 16: CYA-HP. Probability: 0.9480	Glycoside hydrolase family 1 (IPR001360)	carbohydrate metabolic process (GO:0005975)	hydrolase activity, hydrolyzing O-glycosyl compounds (GO:0004553)
A0A9P0TGB4	lipase member H-A-like	>tr|A0A9P0TGB4|A0A9P0TGB4_PIEBR Lipase domain-containing protein OS=Pieris brassicae OX=7116 GN=PIBRA_LOCUS7562 PE=3 SV=1 MRVFVVFAGFIALCAGASYSPVPGNNSLYVEGVSRYIWMPDGEGVPHLVDLHEPVDEDFFNSRNGNDNQYWLFTRQNRNSRQILQNGNANSIRNSNYRGNRPTKVIVHGWRNNGNTHMNPMITEAFLAVVDCNVIVVDWNRLASQGYNTAARGVPDVGNHLGRFIQFLFNTAGGNWDNLHLVGFSLGAHIVGNAGRQIGGRARRVTGLDPAGPTWGGNSQALNRNSGRYVEAIHTDGRLLGIMDPIAHADFYPNGGRNPQPGCGASTCSHGRATEFF…	ATEFFAATVHR;GVPDVGNHLGR;LASQGYNTAAR;NPQPGCGASTCSHGR;QILQNGNANSIR;RVTGLDPAGPTWGGNSQALNR;VIVHGWR;VTGLDPAGPTWGGNSQALNR;YVEAIHTDGR	Prediction: Signal peptide (Sec/SPI) Cleavage site between pos. 17 and 18: AGA-SY. Probability: 0.4626	Triacylglycerol lipase family (IPR000734)	lipid metabolic process (GO:0006629)	lipase activity (GO:0016298)
A0A9P0TKP1	Peptidase S1 domain-containing protein;collagenase-like	>tr|A0A9P0TKP1|A0A9P0TKP1_PIEBR Peptidase S1 domain-containing protein OS=Pieris brassicae OX=7116 GN=PIBRA_LOCUS10280 PE=4 SV=1 MKLLVILSLVGCALSFPRAYEPIEVDYHGQQGIPMATYLRNAEAAADFDGARIVGGTPARLGAHPHIAGLLISLRQGGTSMCGSSLLSNTKLITAAHCWSTTNFQGQSMIVVLGSLRLFSGGTRITTTNVQLHGNYNTRNLNNDIAIITINRVNYNNNINAIALPSGLLEYLTYVGNRATAVGYGRLRDGDSNNNDVLHQVSLIVIENFVCTDIYGPSTIIDSTLCTDTQGRIGTCQGDSGGPLDFAFQNVRYLIGVTSFTSQRGCQAGL…	ATAVGYGR;GCQAGLPAGFAR;GCQAGLPAGFARVTSFLQWIRAR;IGTCQGDSGGPLDFAFQNVR;IGTCQGDSGGPLDFAFQNVRYLIGVTSFTSQR;ITTTNVQLHGNYNTR;IVGGTPAR;IVGGTPARLGAHPHIAGLLISLR;IVGGTPARLGAHPHIAGLLISLRQGGTSMCGSSLLSNTK;LFSGGTR;LGAHPHIAGLLISLR;LGAHPHIAGLLISLRQGGTSMCGSSLLSNTK;LITAAHCWSTTNFQGQSMIVVLGSLR;NLNNDIAIITINR;QGGTSMCGSSLLSNTK;VNYNNNINAIALPSGLLEYLTYVGNR;VTSFLQWIR;YLIGVTSFTSQR	Prediction: Signal peptide (Sec/SPI) Cleavage site between pos. 15 and 16: ALS-FP. Probability: 0.4689	Peptidase S1A, chymotrypsin family (IPR001314) Peptidase S1 family serine proteases (IPR050430)	proteolysis (GO:0006508)	serine-type endopeptidase activity (GO:0004252)
A0A9P0TT63	mucin-2, partial	>tr|A0A9P0TT63|A0A9P0TT63_PIEBR ZP domain-containing protein OS=Pieris brassicae OX=7116 GN=PIBRA_LOCUS11056 PE=4 SV=1 MQVGPHEAAVMRIATLIALVQLSLATAVSDEKTLTAAELNFQLSGNNALSPFYSSESDETGVNFVRGSRAVDTPLSPDIDVQCSADYIDVTVEFADIFDGIIYSKGYLNDAKCKYVSIGGSQSRYSFRVPLNGCGSRPQCNACGTVDNVLIFQTDDFVQGPNDFARKVSCASTALEVSTGVKKESSHVLKLKPFMVDMLDVVAVPGPTGGIECWMDIQIGVFPNTTPLENSIKIGEYLTILIYLKDVRNKFSLKVHDCWAYDNEDYDSPQTSKIQLTDKE…	IQLTDKEGCPK;YVSIGGSQSR	Prediction: Signal peptide (Sec/SPI) Cleavage site between pos. 27 and 28: ATA-VS. Probability: 0.4833	none	none	none
A0A9P0XE94	Peptidase S1 domain-containing protein	>tr|A0A9P0XE94|A0A9P0XE94_PIEBR Peptidase S1 domain-containing protein OS=Pieris brassicae OX=7116 GN=PIBRA_LOCUS8123 PE=3 SV=1 MALKLGFFVLTLLVGSLAKPIEEDDMSIFFDHTNSEARIVGGEQAGLVPWMAALSNGAMIRNFVCGASIITNRHFLTAAHCIRAVYSGSLSRNLRATVGTNRWMYGGVHYNIARNITHQHYVHADIKNDIGILVSASTIRFTNAIAPVVLNYNNVGAGVAATVNGWGHRRFNGAVSGTLIELQTRTADGEFCKTEVPRIGQQFNIRAPSVDPRLEICTLHSVNQGTCNGDSGSALVRSDNKQQIGLVSWGIPCARGAPDVFVRISAYRSWI…	AVYSGSLSR;FNGAVSGTLIELQTR;GAPDVFVR;HFLTAAHCIR;IGQQFNIR;IVGGEQAGLVPWMAALSNGAMIR;LEICTLHSVNQGTCNGDSGSALVR;NDIGILVSASTIR;NFVCGASIITNR;QQIGLVSWGIPCAR;SDNKQQIGLVSWGIPCAR;TADGEFCKTEVPR;WMYGGVHYNIAR	Prediction: Signal peptide (Sec/SPI) Cleavage site between pos. 18 and 19: SLA-KP. Probability: 0.9266	Peptidase S1A, chymotrypsin family (IPR001314) Serine/Threonine Proteases with Immune and Developmental Roles (IPR051487)	proteolysis (GO:0006508)	serine-type endopeptidase activity (GO:0004252)
A0A9P0TLS9	Probable phosphoserine aminotransferase	>tr|A0A9P0TLS9|A0A9P0TLS9_PIEBR Phosphoserine aminotransferase OS=Pieris brassicae OX=7116 GN=PIBRA_LOCUS8063 PE=3 SV=1 MPKIHNFGAGPAKLPEEVYEVIRDELTNFKGTGISLMETSHRTPTYLKFNTEVQDIVRRLLNVPANYKILLLAGGGQGQFAAVPLNLISRTGTADYVVTGAWSALAAKEAKKYGKVNMVVPATDKYTGVPDQSTWNLDPNASYVHICGNETIHGVEFDFIPDTKGVPLVADMSSNFMSKKLDVSKFGVIYGGAQKNIGTSGVALVIVREDLLNQALPICPIILDWTANAKADSILNTPPMFAIYVMGKCLEWIEKKGGLDKMAELANKKASLIYDLIEQ…	ILLLAGGGQGQFAAVPLNLISR;NIGTSGVALVIVR	no predicted signal peptide	Phosphoserine aminotransferase (IPR022278)	L-serine biosynthetic process (GO:0006564)	O-phospho-L-serine:2-oxoglutarate aminotransferase activity (GO:0004648)
XP_045528590.1	β-Glucosidase	>XP_045528590.1 myrosinase 1-like [Pieris brassicae] MAWSHFIVLVAVTCTSQAHYTKFPEGFTFGVATAAHQIEGAWNVSGKSENVWDRLTHTKPWMVADGTNGDVACDSYNRYLEDVEELAYLGVDFYRFSFSWARLLPTGRVDQINPEGVQYYHNLLDALAEKNIEPLVTLFHWDLPQTLQDLGGFANPKMIQYFSEYADFCFREYGDKIKSWITFNEPYEICEDAYGDIKKAPAIDSHGVGNYLCSDNLLKSHAEAYHLYNESYRPKQNGRIMISINSIWYEPADPNDPEQVALAEVANQFKFGWFAHPIFTEEGGYPPVMIENVAQNSQAEGLPKSRLEQFDDYWIERIKGTSDFLGINHYTTHLITGPGVDPIAKS…	APAIDSHGVGNYLCSDNLLK;AVPTGFANLLR;FGFYHVDITDPARPR;GTSDFLGINHYTTHLITGPGVDPIAK;KAPAIDSHGVGNYLCSDNLLK;NIEPLVTLFHWDLPQTLQDLGGFANPK;SHAEAYHLYNESYRPK	Prediction: Signal peptide (Sec/SPI) Cleavage site between pos. 18 and 19: SQA-HY. Probability: 0.8940	Glycoside hydrolase family 1 (IPR001360)	carbohydrate metabolic process (GO:0005975)	hydrolase activity, hydrolyzing O-glycosyl compounds (GO:0004553) beta-glucosidase activity (GO:0008422)
XP_045519396.1	aminopeptidase N-like	>XP_045519396.1 aminopeptidase N-like [Pieris brassicae] MYALFVVLLGTALALPLNQDISTQYGHYRLPGESQPTLYDVQLVIDPGKTDTFTGRVYIRIIPKINIQEIVMHAMEMSINSIRLNTAINPSVNLYENYTLATDDTHFLRIRTTQQLVALQPIEVNIEYESKYADNMFGLYVSTFVQPGVGRVNLVTSQLQPTFARRVFPCFDEPKYKAVFRMTVYAPPAYPTVRTNMPLRTDLSKPVLQGFNKYEFQDTLVQSSYLLAFLVSNFEYISNEENAIFNTTFRVYSRPGTQNTAAFALEFGQKNMVALEKYTDFKYALPKLDKVAVPDFAAGAMENWGLVIYREVALLATEGVTTTSTLQNIGRIICHENMHMWF…	ALANALQTSHSFIHYLNR;AQIVDDSFNLAR;EVALLATEGVTTTSTLQNIGR;INIQEIVMHAMEMSINSIR;LPGESQPTLYDVQLVIDPGKTDTFTGR;MTVYAPPAYPTVR;NIILNLNCR;NNENNRPKPDIQTIVFCSGLR;QAAGAQSISIAQR;SFFLNQVIDDTSPVR;TAVTPPELFVSLQQALDQSSHSLPVR;TDLSKPVLQGFNK;TQELLQQFK;VNLVTSQLQPTFAR;VNYDLQNWR;VQGLTGTSNILNAFAR;VYSRPGTQNTAAFALEFGQK;WTTQGGFPVLTVER	Prediction: Signal peptide (Sec/SPI) Cleavage site between pos. 14 and 15: ALA-LP. Probability: 0.7903	Peptidase M1, alanine aminopeptidase/leukotriene A4 hydrolase (IPR001930) Aminopeptidase N-type (IPR034016) Peptidase M1 family aminopeptidases (IPR050344)	proteolysis (GO:0006508)	serine-type endopeptidase activity (GO:0004252)
A0A9P0TTW0	Peptidase S1 domain-containing protein;chymotrypsin-2-like	>tr|A0A9P0TTW0|A0A9P0TTW0_PIEBR Peptidase S1 domain-containing protein OS=Pieris brassicae OX=7116 GN=PIBRA_LOCUS11201 PE=3 SV=1 MHTRHLLFLLGVVLGDAKPDVGGRVVGGKDAAKGSALYQVSIKLGYIEGAPKKHFCGGSVLNDKWILSAAHCTYQVPVGILTAVVGTMKRSSGGDSYEIETIENHPDYDPKTIKHDIALLKVKGSIKFDDNVQPIELPASNIGVGEVCTVTGWGDIDNQNTVPENLQALDLTTISKEKCNKELAPAREYLPIEDNQLCTFNKAREGICGGDSGGPLVKDKEQVGIVSWGAPCAVGVPDVFTRVYSYVDWIKKKIEN	DKEQVGIVSWGAPCAVGVPDVFTR;EGICGGDSGGPLVK;EYLPIEDNQLCTFNK;SSGGDSYEIETIENHPDYDPK	Prediction: Signal peptide (Sec/SPI) Cleavage site between pos. 17 and 18: GDA-KP. Probability: 0.7714	Peptidase S1 family serine proteases (IPR050430) Peptidase S1A, chymotrypsin family (IPR001314)	proteolysis (GO:0006508)	serine-type endopeptidase activity (GO:0004252)
A0A9P0TUJ8	Lipocalin/cytosolic fatty-acid binding domain-containing protein	>tr|A0A9P0TUJ8|A0A9P0TUJ8_PIEBR Lipocalin/cytosolic fatty-acid binding domain-containing protein OS=Pieris brassicae OX=7116 GN=PIBRA_LOCUS13698 PE=3 SV=1 MFLLLSVLIGLSSAQILQDGKCDTNIALEDNFNLEAFTGKWHNIEGTPGPLQSGDCSTLEITSRGTITTETSTLDVKLRSVNENFLRESSGVITARNGTAKLTINLESIAEPIIFQIMVTNYENYALAFSCENVGTTQRNVHIWQLGRDTSFPTEMIINLMNNTMYRNFELTRADLSVVDNSGAACHVLPVIPPGQAIILPGQCDPNLRVEQEFNPEQFKGVWHQIASYYTPNTQGQCNRAEYT…	EFQPGQCIR;ELSENAQNVISQYMESNR;ELSTTAIDNINSVIR;ERPGVPVVFPGR;GQCDESISGVNLFR;GTANLAGDPDVGK;GTITTETSTLDVK;GTWYEIQAYPK;GVWHQIASYYTPNTQGQCNR;IQHSVDACFYYPEDNGQPLVFR;KQVTSWILSR;LVVNLPVR;MLETYHSEFQR;NVHIWQLGR;QAGLSPEAVDSINK;QEFNEDYFLK;RQAGLSPEAVDSINK;SLDVAYATAR;SLTTDAHTAINAVINTIPVLNQK;STSQTEDACFYIPEADR;SYAIVYSCTNLNEDER;TDYISYSLAYSCVNR;TITGSATISSSDGSAK;TKELPAEADTEFDVVSK;TMTEAGNTAITEYAVNR;TTELSPSANDNINAIIER;…	Prediction: Signal peptide (Sec/SPI) Cleavage site between pos. 14 and 15: SSA-QI. Probability: 0.9075	Lipocalin, ApoD type (IPR022271) Invertebrate colouration protein (IPR003057) Triabin/Procalin (IPR005657)	symbiont-mediated perturbation of host defenses (GO:0030682) lipid metabolic process (GO:0006629) response to reactive oxygen species (GO:0000302)	pigment binding (GO:0031409)
A0A9P0TCN3	aldo-keto reductase AKR2E4-like	>tr|A0A9P0TCN3|A0A9P0TCN3_PIEBR NADP-dependent oxidoreductase domain-containing protein OS=Pieris brassicae OX=7116 GN=PIBRA_LOCUS4806 PE=4 SV=1 MWNLSLILFCAALVHSKQFPIYKLNDANEVPGIGLGTFILKTPYESVYNAIKAGYRYIDTALFFRNEVEVGRAISDAINQGIVTRKELFITGKLWNTYHERDRVELGLRRSLQNLSLSYFDLYEMHTPMAETEDGVFTCTDYVDTWKGMEDLQKKLLVKSIGVANFNSKQLNRILANCDVVPAVNEIEVNPSFPNLALVSYCQQHGIKVIAFSPMGYIVLRQPGGNSKKPYPDDPYLTKLAHKYKKSVYQIVLR…	AISDAINQGIVTR;INEFDINSR;KPYPDDPYLTK;TPYESVYNAIK;YIDTALFFR	Prediction: Signal peptide (Sec/SPI) Cleavage site between pos. 16 and 17: VHS-KQ. Probability: 0.9475	Aldo-keto reductase (IPR020471)	none	oxidoreductase activity (GO:0016491)
XP_045518659.1	venom dipeptidyl peptidase 4-like	>XP_045518659.1 venom dipeptidyl peptidase 4-like isoform X2 [Pieris brassicae] MVAAIAVVVTLIVVFAADVGGSDTNSTPQDPTPVTTPSPTPSPGPDATDSTTPSFTTPTPPSPTPPQDIDLDAILNGQFSAVNFNGTWTSGSEILFRNSYGNLVKYNVDEDDTLLVVSNTSQYLLNSYQFNEMSADQRYIALSFNELTEYRYSFYAQYVVKDTRSDDEFLITPPGVTEANALLQNFRWAPSGPGFAFVYENNVYYQSNLTNEPVQISTNGKQGIIYNGVPDWVYEEEVFASNNAIWFSKDSNILAYATFDDTNVRIMKIPNFGIPGSVDHQYTRHHEIRYPKSGTINPTVSVTLRLLEDGTQSVYTAPS…	CAIAVAPVVDWHYYDTIYTER;DATEQHIYSITSNSLNCFTCDLR;EDVYLGAGIPDGK;GSGLQGVQNMFAVNR;IPNFGIPGSVDHQYTR;KLGTVEVEDQITVTK;LLEDGTQSVYTAPSDLTEPILK;QHLYHALEK;QVVQVSQGATPTALWTLSGR;QWNVDWGTYLVSR;RPDGELCLYNDGVINDDTTR;SDDEFLITPPGVTEANALLQNFR;SGTINPTVSVTLR;SNTAHTVVK;TNLPLLVNVYAGPDTAQVTK;VLIQAPR;WTPSDVIWYLATK;YFLVHGTEDDNVHYQHAMLFSR;YIALSFNELTEYR;YSFYAQYVVK	Prediction: Signal peptide (Sec/SPI) Cleavage site between pos. 21 and 22: VGG-SD. Probability: 0.5733	Serine protease S9B/DPPIV (IPR050278)	proteolysis (GO:0006508)	serine-type peptidase activity (GO:0008236)
A0A9P0SFM2	Hemolymph juvenile hormone binding protein	>tr|A0A9P0SFM2|A0A9P0SFM2_PIEBR Hemolymph juvenile hormone binding protein OS=Pieris brassicae OX=7116 GN=PIBRA_LOCUS317 PE=4 SV=1 MKFVVFACALLVASAIALPQKTNEVEPKEPRLITNSIRNIIRQVRNAIRANGLDPLIIDSYEFEYNVPFLVDVRLFLNNFSFTGASNIVIRQLDYWVFWHRLRFNIELPRLMLVVENSGLKANVFGEKYNGDLRGSLAINGIGLSGEVRVNFGIFSGISIRSVVTKFRIGRITSNVNLTLMEEDLSANVNKLFNEDIPYILKTYEAQINKFFNDTIRAILDGVLKPSYFSGLLNEIESY	ANVFGEKYNGDLR;FFNDTIR;FNIELPR;GSLAINGIGLSGEVR;ITSNVNLTLMEEDLSANVNK;LFLNNFSFTGASNIVIR;LFNEDIPYILK;LITNSIR;LMLVVENSGLK;LRFNIELPR;QLDYWVFWHR;TYEAQINK;TYEAQINKFFNDTIR;VNFGIFSGISIR	Prediction: Signal peptide (Sec/SPI) Cleavage site between pos. 17 and 18: AIA-LP. Probability: 0.7334	Haemolymph juvenile hormone binding (IPR010562)	obsolete multicellular organism reproduction (GO:0032504)	none
A0A9P0T4Z4	carboxypeptidase B-like	>tr|A0A9P0T4Z4|A0A9P0T4Z4_PIEBR Peptidase M14 carboxypeptidase A domain-containing protein OS=Pieris brassicae OX=7116 GN=PIBRA_LOCUS2612 PE=3 SV=1 MKTLVLLCLVSSIFAKHEEYIGWKSYYVAPSTMDQLESLGSMIPSFDLDFLSQATTDREGLVLVKPEHQVHFINALESEGIQYWLHKDDVKAQLDLDDEDMETNSKNTPPKGEMAYDRYQRLEVIYAYLDRIAEQYPNLVKLETPAHSFEGRPIKYLKISSTNFEDESKSIVFIEAAIHAREWITPPVATYAIHKLVENVTNADMIEEFDWIILPVANPDGYAITHNGTRFWRKTRSTDHEEGERCPGVDG…	DILHENLNR;EWITPPVATYAIHK;GLLGFSLSAR;IAEQYPNLVK;ISSTNFEDESK;KLPEFPNYTAGNSK;KVFSEVETR;LETPAHSFEGR;LETPAHSFEGRPIK;LEVIYAYLDR;LPEFPNYTAGNSK;LVVGYAISGSSQDYAHYIGIPLAFTYELPGLGR;NFDFLWNTVGVSSDPCANTYPGR;SIVFIEAAIHAR;STDHEEGERCPGVDGNR;VFSEVETR;YISHVVDETWDGIVVGAR	Prediction: Signal peptide (Sec/SPI) Cleavage site between pos. 15 and 16: IFA-KH. Probability: 0.9414	none	proteolysis (GO:0006508)	metallocarboxypeptidase activity (GO:0004181) zinc ion binding (GO:0008270)
XP_045520632.1	lipase 3-like	>XP_045520632.1 lipase 3-like [Pieris brassicae] MGRILLLICCVSFTYGWRPTNEIKLGEVTDFESRISDNLQEDAQLDVEGLVNKYGYPFEHHHVITQDGYILGLHRIPHGRDQNNPPGKRPAVLVMHGLLSSSADYVIMGPGTALAYILAEAGYDVWLGNARGNYFSRQHLTLNTNDGKSSFWDFSWDEIGNLDLPAMIDYILDQTGQTRLHYIGMSQGTTVFFVMGSLRPEYNKKIITMQALAPVAYLAHNKHSLFLALAPHRKVLEVILGELGLKEIFPRSPIITWAGAKLCSDGVEFQPLCSALLFSLVGFNPSQHNATMFPVKLAHAPAGCSARQLVHFGQNIVEKTFQRYDHGFIRNLLEYGTETPPNYNLSQLKA…	APVYLHYSQQDPFVQLEDLER;HSLFLALAPHR;IITMQALAPVAYLAHNK;KVLEVILGELGLK;NLLEYGTETPPNYNLSQLK;QHLTLNTNDGK;QLVHFGQNIVEK;SPIITWAGAK;VLEVILGELGLK	Prediction: Signal peptide (Sec/SPI) Cleavage site between pos. 16 and 17: TYG-WR. Probability: 0.9136	Lipase, eukaryotic (IPR025483)	lipid metabolic process (GO:0006629)	hydrolase activity, acting on ester bonds (GO:0016788)
A0A9P0TSD2	Defensin	>tr|A0A9P0TSD2|A0A9P0TSD2_PIEBR Defensin OS=Pieris brassicae OX=7116 GN=PIBRA_LOCUS12314 PE=4 SV=1 MKVLAVALFVALVCITLASPIDEDLDNPQLSVEGMEPMEMLNGARQRICTAALCQSVCRSLGWRTGSCNAQLLCICRR	ICTAALCQSVCR;TGSCNAQLLCICR	Prediction: Signal peptide (Sec/SPI) Cleavage site between pos. 18 and 19: TLA-SP. Probability: 0.8670	none	none	none
A0A9P0T9C8	esterase FE4-like	>tr|A0A9P0T9C8|A0A9P0T9C8_PIEBR Carboxylic ester hydrolase OS=Pieris brassicae OX=7116 GN=PIBRA_LOCUS3130 PE=3 SV=1 MSHIANRKTGIMVLASINTQCKASQRQDNRKMVGTKAISWLLFILFAECYHTKEAHHKPVVTVSEGKLRGTVEKIYDGSSYYSFKGIPYAEAPVGAHRFQSQPSPPRNWHGVRDASKHGPVCTQYDFTISQYIEGSEQCLFVNVYTKSLKTDAKIPVMVFIHGGSYMSGSGNSDTFSPDLLLEHNVILVTINYRLELLGFLAVDSHDVPGSGGMKDTVEALRWIKKNIAKFGGDPDNVTIFGESSGASSVTYLMMSPLANGLFNKVIAQSGTCFEDWAQARNM…	DIAHEVTK;DILTDANFAYNTHR;GFPEQFVPVVEEK;IEFWNQIYR;LTGVELFIDEDPVQK;NVEELLDFLR;TMTEEEKYR;VIAQSGTCFEDWAQAR	no predicted signal peptide	Type-B Carboxylesterase/Lipase (IPR050309)	none	none
A0A9P0X6G0	beta-1,3-glucan-binding protein-like	>tr|A0A9P0X6G0|A0A9P0X6G0_PIEBR GH16 domain-containing protein OS=Pieris brassicae OX=7116 GN=PIBRA_LOCUS3651 PE=3 SV=1 MACYLYNIYTKSSNHSSQFAYLRIMWALLGVVALATTASACRPSITTVSGSHAPITVCSGDMIFADDFNEFDLEKWQHENTLSGGGNWEFQYYNNNRTNSYVRNGVLYIKPTLMSDQYGEGFLTNGVLNVEGGAPADRCTNPQWYGCERTGSPQNILNPIKSARLRTVNSFSFRYGRVEVRAKMPAGDWLWPAIWMMPAFNSYGTWPASGEIDIVESRGNRNMMSNGHHIGTQEAASTLHYGPFPALNGWERANWIRRNQQGYDRNFHRYQLEWTPDYL…	CTNPQWYGCER;MAPFDQK;NLDNPWQSGSK;TGSPQNILNPIK;TGSPQNILNPIKSAR;TVNSFSFR;TWNGEDAALQVDYVR;YQLEWTPDYLR	Prediction: Signal peptide (Sec/SPI) Cleavage site between pos. 40 and 41: ASA-CR. Probability: 0.4713	Glycosyl Hydrolase Family 16 (IPR050546)	carbohydrate metabolic process (GO:0005975)	hydrolase activity, hydrolyzing O-glycosyl compounds (GO:0004553)
A0A9P0TI99	Peptidase S1 domain-containing protein;trypsin, alkaline B-like	>tr|A0A9P0TI99|A0A9P0TI99_PIEBR Peptidase S1 domain-containing protein OS=Pieris brassicae OX=7116 GN=PIBRA_LOCUS9121 PE=3 SV=1 MVCKTLCFMLAALCAASAAPEGRITGGTDVDISEVPYMVSLVYHYPRPNIYIQRCVGSLISSWHILTVAYCFTGAIQDNFTLRAGSSTSLSGGVTSTIQQVIQHPDYVATPRQNDIAIVFAKEPFRITNVVNSLRLPPQTFTLGDGAIGVVTGWGFDKEQDNGGTQHESLKKIELRKVPASTCTSAFSDVEDVSITDTVFCASETDKGICFGDAGAPFVSTVYNSKALVGVSSYYQDCGSTYPDIFVRVEKYSNWILEVAVAPSGRRVVEG…	AGSSTSLSGGVTSTIQQVIQHPDYVATPR;ALVGVSSYYQDCGSTYPDIFVR;GICFGDAGAPFVSTVYNSK;ITGGTDVDISEVPYMVSLVYHYPR;ITGGTDVDISEVPYMVSLVYHYPRPNIYIQR;ITNVVNSLR;KVPASTCTSAFSDVEDVSITDTVFCASETDK;LPPQTFTLGDGAIGVVTGWGFDK;LPPQTFTLGDGAIGVVTGWGFDKEQDNGGTQHESLK;QNDIAIVFAK	Prediction: Signal peptide (Sec/SPI) Cleavage site between pos. 18 and 19: ASA-AP. Probability: 0.8382	Peptidase S1A, chymotrypsin family (IPR001314) Peptidase S1 family serine proteases (IPR050430)	proteolysis (GO:0006508)	serine-type endopeptidase activity (GO:0004252)
A0A9P0TD01	protein D1-like	>tr|A0A9P0TD01|A0A9P0TD01_PIEBR Uncharacterized protein OS=Pieris brassicae OX=7116 GN=PIBRA_LOCUS4982 PE=4 SV=1 MLSLLFLIGIHGTIGHTVHNKECTCIGNYLKVENTNLSVSEAFEKYDITPKYLPVPPKYLLEGKLVSADVKLGNFVPPIRTADPEIKYSKGKNYVNYTIFIIDIDGPGCDPYKGYLVSLVINVPKSENNLILSGDSIVPVSPPMVKLGSGIHRTVGLLYEQEEWINPDNVELFELARTRNINLWTFTKKYHLVDLVAGNFYRTELDYCADWKKEDLNDDLVFKVTVYSFNCQNGILKSKKSCESVPEAFRNLNITPNYVEVAPKDILEVDYSTAKVNLGNFIPPLR…	NVENIVPTSGDVIVLFTPPLPALGSGVHR;TYHLGNPVAGNVYITELR;VNLGNFIPPLR;YPVIPNLTQFTK	Prediction: Signal peptide (Sec/SPI) Cleavage site between pos. 15 and 16: TIG-HT. Probability: 0.4915	Phosphatidylethanolamine-binding protein (IPR008914) Phosphatidylethanolamine-binding protein, eukaryotic (IPR035810)	none	none
